# Supplementary material for: Human Amniotic Fluid Stem Cells Ameliorate Thioglycollate-Induced Peritonitis by Increasing Tregs in Mice
Source: Int J Mol Sci. 2022 Jun 9;23(12):6433. doi: 10.3390/ijms23126433 (PMC9224120; doi:10.3390/ijms23126433)
Supplement: Supplementary file 1 [file ijms-23-06433-s001.zip]

Archive with 1 entries (1 files):
- ijms-1670508-supplementary.pdf
